# Supplementary material for: Paper-Based Interleukin-6 Test Strip for Early Detection of Wound Infection
Source: Biomedicines. 2022 Jul 3;10(7):1585. doi: 10.3390/biomedicines10071585 (PMC9313325; doi:10.3390/biomedicines10071585)
Supplement: Supplementary file 1 [file biomedicines-10-01585-s001.zip]

Archive with 1 entries (1 files):
- biomedicines-1746122-supplementary.pdf
